# Supplementary material for: Nanotechnology Driven Cancer Chemoradiation: Exploiting the Full Potential of Radiotherapy with a Unique Combination of Gold Nanoparticles and Bleomycin
Source: Pharmaceutics. 2022 Jan 20;14(2):233. doi: 10.3390/pharmaceutics14020233 (PMC8875790; doi:10.3390/pharmaceutics14020233)
Supplement: Supplementary file 1 [file pharmaceutics-14-00233-s001.zip]

Archive with 1 entries (1 files):
- pharmaceutics-1499799-supplementary.pdf
